# Supplementary material for: First Report of Brucella Seroprevalence in Wild Boar Population in Serbia
Source: Vet Sci. 2022 Oct 17;9(10):575. doi: 10.3390/vetsci9100575 (PMC9612294; doi:10.3390/vetsci9100575)
Supplement: Supplementary file 1 [file vetsci-09-00575-s001.zip]

Archive with 1 entries (1 files):
- vetsci-1899084-supplementary.pdf
